# Supplementary material for: Singularity Containers Improve Reproducibility and Ease of Use in Computational Image Analysis Workflows
Source: Front Bioinform. 2022 Jan 27;1:757291. doi: 10.3389/fbinf.2021.757291 (PMC9581025; doi:10.3389/fbinf.2021.757291)
Supplement: Supplementary file 2 [file DataSheet2.ZIP]

Archive with 11 entries (9 files):
- Containerize_ImageAnalysis-main/
- Containerize_ImageAnalysis-main/.DS_Store
- Containerize_ImageAnalysis-main/LICENSE
- Containerize_ImageAnalysis-main/README.md
- Containerize_ImageAnalysis-main/Vagrantfile
- Containerize_ImageAnalysis-main/cellpose_container.recipe
- Containerize_ImageAnalysis-main/data/
- Containerize_ImageAnalysis-main/data/vessel_bloodflow1.tif
- Containerize_ImageAnalysis-main/data/vessel_bloodflow2.tif
- Containerize_ImageAnalysis-main/python_main.py
- Containerize_ImageAnalysis-main/run_on_cluster.sh
